# Supplementary material for: Reconstitution of morphogen shuttling circuits
Source: Sci Adv. 2023 Jul 12;9(28):eadf9336. doi: 10.1126/sciadv.adf9336 (PMC10337948; doi:10.1126/sciadv.adf9336)
Supplement: Supplementary file 2 — Movies S1 to S8 [file sciadv.adf9336_movies_s1_to_s8.zip]

Archive with 8 entries (8 files):
- adf9336_Movie_S1.mp4
- adf9336_Movie_S2.mp4
- adf9336_Movie_S3.mp4
- adf9336_Movie_S4.mp4
- adf9336_Movie_S5.mp4
- adf9336_Movie_S6.mp4
- adf9336_Movie_S7.mp4
- adf9336_Movie_S8.mp4
